# Supplementary material for: Engineering cell morphology by CRISPR interference in Acinetobacter baylyi ADP1
Source: Microb Biotechnol. 2022 Aug 25;15(11):2800–18. doi: 10.1111/1751-7915.14133 (PMC9618324; doi:10.1111/1751-7915.14133)
Supplement: Supplementary file 5 — Appendix S5 [file MBT2-15-2800-s004.zip]

Archive with 3 entries (3 files):
- MBT2_14133_pJL1.gb
- MBT2_14133_pJL11.gb
- MBT2_14133_pJL17.gb
